# Supplementary material for: Host-induced silencing of Fusarium culmorum genes protects wheat from infection
Source: J Exp Bot. 2016 Aug 18;67(17):4979–91. doi: 10.1093/jxb/erw263 (PMC5014151; doi:10.1093/jxb/erw263)
Supplement: Supplementary Data [file supp_erw263_Supplementary_Table_S1.xlsx]

## Sheet: Sheet1
Table S1. PCR primers and TaqMan probes used .
Target gene	5' Primer	3' Primer	TaqMan probe	Fragment size	Use
FcChsV	CTCGACAACCGAAACACCAAC	CATCTTGACCCTTAGCACTTC		385	Binary HIGS construct
FcFmk1	CGACCACTGCCAGTACTTCATC	CTGAGCATCTCAGCGAGGATAC		300	Binary HIGS construct
FcGls1	CGACAAGGACGAGAAGAAC	AGAGAGCTGAACACGGAAC		500	Binary HIGS construct & pIPKTA26_Gls1
FcChsV	CTCGACAACCGAAACACCAAC	CATCTTGACCCTTAGCACTTC		385	BSMV-HIGS construct
FcFgl1	ATCAACATCCGCAACTGGCTACC	GCTCTCACGCTTGGCACTCCTG		600	BSMV-HIGS construct
FcFmk1	CGACCACTGCCAGTACTTCATC	CTGAGCATCTCAGCGAGGATAC		300	BSMV-HIGS construct
FcGls1	ACTACAGCCGTGCCATCAAG	TGACCTCAGAGTGACCATCG		300	BSMV-HIGS construct
Ubi-intron	TACCTGCAGAAGTAACACCAAACAAC	AGGCAACTAGATAACCATTTTCA		variable	Detection of inverted repeat 1
Intron-Term	GGATAGCCCTCATAGATAGAG	TGGTGATTTCAGCGGCATGC		variable	Detection of inverted repeat 2
FcChsV	CTTCATCCCCAACCATTATCC	TCCTTACCCTGGCAAAGAG	5'AAAGGACATTACCTCTCTCTTCCCCGTCCA3'	123	RT-qPCR
FcFgl1	CCTCTCAGTTGTCACCCTTG	ACTTGAAGTTGCCAAAGTCG	5'GTAGCCAGCCCTCTGAGCGT3'	113	RT-qPCR
FcFmk1	CGATACTTCAACCACGAGAAC	GGAGGGTCTGGTAGATGAAG	5'TCAGAAGCCCCGAAGTTACGAGTCA3'	178	RT-qPCR
FcGls1	CGACAAGGACGAGAAGAAC	CGGTACAGAAGCTTGATGG	5'TTTTAAGTCTTCTGCACCCGAGTACACCC3'	189	RT-qPCR
FcEF1	ATTCTCATCATTGCCGCCG	GCAACAATGAGGTTCTTGACAC	5'ACTGGTGAGTTCGAGGCTGGTATCTCCAAG3'	116	RT-qPCR reference gene
