# Supplementary material for: Host-induced silencing of Fusarium culmorum genes protects wheat from infection
Source: J Exp Bot. 2016 Aug 18;67(17):4979–91. doi: 10.1093/jxb/erw263 (PMC5014151; doi:10.1093/jxb/erw263)
Supplement: Supplementary Data [file supp_erw263_Supplementary_Table_S2.xlsx]

## Sheet: Data summary
Table S2. Detailed data from statistical analysis of absolute and log(e)-transformed normalized infection values from the trial in semi-open greenhouses under near-field conditions.
Construct	Event	Time points	Mean ds		SD ds
			1st spike	2nd spike	1st spike	2nd spike
pIPK027_Gls1	224 A/1 E02	10 dai	12.1663	13.192	5.25441	7.26064
		14 dai	17.2989	27.2428	13.0199	20.452
		17 dai	23.8685	39.7977	21.7567	31.4793
		21 dai	31.6194	57.4876	28.5359	35.5573
	224 B/2 E06	10 dai	12.4529	19.0945	6.42047	11.5206
		14 dai	19.7624	40.9907	21.821	28.2913
		17 dai	25.6896	55.8731	25.6209	33.0962
		21 dai	30.2336	71.6534	26.8646	35.9391
pIPK027_Gls1_ChsV_Fmk1	226 A/2 E13	10 dai	11.635	13.4227	5.53369	8.1545
		14 dai	19.1183	25.9638	20.9231	20.1555
		17 dai	23.1429	38.7381	25.7635	31.7153
		21 dai	27.7359	52.3526	31.2138	36.2296
	226 A/2 E10	10 dai	11.1741	14.2089	4.54704	9.7182
		14 dai	20.3823	22.3504	20.2466	16.0178
		17 dai	25.415	34.2688	28.0039	30.8972
		21 dai	30.0776	47.8612	30.8608	38.1495
	226 A/2 E11	10 dai	12.6845	16.8137	5.53069	12.5061
		14 dai	20.6495	34.438	20.1875	26.4415
		17 dai	27.6727	48.5717	26.4538	35.1699
		21 dai	35.3986	63.7195	33.955	39.0742
Azygous	226 A/2 E8	10 dai	12.2673	15.5384	3.8737	11.7948
		14 dai	21.1245	32.7589	16.7395	23.5424
		17 dai	28.3603	49.7643	23.0166	33.2895
		21 dai	36.1684	67.0409	28.5219	35.9494
	226 A/2 E5	10 dai	13.8096	15.3781	7.45652	7.98752
		14 dai	23.1722	34.8023	20.4373	24.6961
		17 dai	30.419	52.0154	27.0146	31.8593
		21 dai	38.8653	67.2341	32.9128	32.5643
	184/1E08	10 dai	11.4676	12.3028	6.94404	6.52654
		14 dai	22.2714	23.7829	24.1729	19.1268
		17 dai	29.6885	39.0003	31.2197	31.2364
		21 dai	35.461	51.6688	35.5083	36.7641
Wild type	Bobwhite	10 dai	12.6481	13.974	8.44792	7.58301
		14 dai	21.8382	27.4252	21.3432	19.5645
		17 dai	29.5048	40.709	27.3842	30.229
		21 dai	35.2686	52.0527	31.1666	34.5254
Notes:
Mean and standard deviation of disease severity for each event
dai, days after inoculation
ds, disease severity in % infected spikelets/spike
SD: standard deviation

## Sheet: All statistics
Table S2. Detailed data from statistical analysis of absolute and log(e)-transformed normalized infection values from the trial in semi-open greenhouses under near-field conditions.
Construct	Event	Time points	Wilcoxon signed rank test		ANOVA		Wilcoxon test for ln-transformed, normalized ds		ANOVA and Tukey HSD test for ln-transformed, normalized ds
			1st spike, LV	2nd spike, HV	1st spike	2nd spike	1st spike	2nd spike	1st_TG v AZ	2nd_TG v AZ	1st_TG v WT	2nd_TG v WT
pIPK027_Gls1	224 A/1 E02	10 dai	N.S.	0.0349	N.S.	N.S.	N.S.	0.0018	N.S.	N.S.	N.S.	N.S.
		14 dai	0.0523	0.008	N.S.	N.S.	0.0001	0.0002	N.S.	N.S.	N.S.	N.S.
		17 dai	0.0416	0.0041	N.S.	0.0143163	0.0001	< 0.0001	N.S.	N.S.	N.S.	0.0103346
		21 dai	0.016	0.0031	N.S.	0.0058739	< 0.0001	< 0.0001	N.S.	N.S.	N.S.	0.00888233
	224 B/2 E06	10 dai	0.0346	0.0352	N.S.	0.0347992	0.0219	N.S.	N.S.	N.S.	N.S.	N.S.
		14 dai	0.0504	0.0282	N.S.	0.0157429	0.0357	N.S.	N.S.	0.00524722	N.S.	N.S.
		17 dai	N.S.	N.S.	N.S.	N.S.	0.0311	N.S.	N.S.	0.000732063	N.S.	N.S.
		21 dai	0.0411	N.S.	N.S.	N.S.	0.0055	N.S.	N.S.	0.00064238	N.S.	N.S.
pIPK027_Gls1_ChsV_Fmk1	226 A/2 E13	10 dai	N.S.	N.S.	N.S.	N.S.	N.S.	N.S.	N.S.	N.S.	N.S.	N.S.
		14 dai	0.0206	N.S.	N.S.	N.S.	0.0006	0.0024	N.S.	N.S.	N.S.	N.S.
		17 dai	0.0039	N.S.	N.S.	0.0108127	< 0.0001	0.0004	0.0234639	N.S.	0.0493557	0.00722563
		21 dai	0.0052	N.S.	N.S.	0.0035885	< 0.0001	0.0009	0.0349766	N.S.		0.00519265
	226 A/2 E10	10 dai	N.S.	N.S.	N.S.	N.S.	N.S.	N.S.	N.S.	N.S.	N.S.	N.S.
		14 dai	N.S.	0.0225	N.S.	0.0433861	0.0025	0.0012	N.S.	N.S.	N.S.	N.S.
		17 dai	N.S.	0.0509	N.S.	0.0116584	0.0049	0.0001	N.S.	N.S.	N.S.	0.00897017
		21 dai	N.S.	N.S.	N.S.	0.0043693	< 0.0001	0.0001	N.S.	N.S.	N.S.	0.00168317
	226 A/2 E11	10 dai	N.S.	N.S.	N.S.	N.S.	0.0462	N.S.	N.S.	N.S.	N.S.	N.S.
		14 dai	N.S.	N.S.	N.S.	N.S.	N.S.	N.S.	N.S.	N.S.	N.S.	N.S.
		17 dai	N.S.	N.S.	N.S.	N.S.	N.S.	N.S.	N.S.	N.S.	N.S.	N.S.
		21 dai	N.S.	N.S.	N.S.	N.S.	N.S.	N.S.	N.S.	N.S.	N.S.	N.S.
Notes:
ANOVA test for log(e)-tranformed data was followed with Tukey HSD test
Black bold means the event is significantly lower than azygous control.
Grey bold means the event is significantly higher than azygous control.
Cell in blue: p-values for raw data.
Cell in Pink: p-values for log(e) transformed data.
Abbreviations:
AZ, azygous
dai, days after inoculation
LV, lower virulent inoculum
HV, higher virulent inoculum
ds: disease severity
ln, natural logarithm
nor.ds, disease severity normalized to pool of three azygous lines
N.S.: not significant
WT, wildtype
