# Supplementary material for: Host-induced silencing of Fusarium culmorum genes protects wheat from infection
Source: J Exp Bot. 2016 Aug 18;67(17):4979–91. doi: 10.1093/jxb/erw263 (PMC5014151; doi:10.1093/jxb/erw263)
Supplement: Supplementary Data [file supp_erw263_Supplementary_Table_S3.xlsx]

## Sheet: Data
Table S3. Primary data (signal intensity values) of transcript levels derived from the 44K Wheat Gene Expression microarray of Agilent Co.
Gene function	ProbeName	bbAA24FHB	bbAA48FHB	bbAA72FHB	BBaa24FHB	BBaa48FHB	BBaa72FHB	BBAA24FHB	BBAA48FHB	BBAA72FHB	bbaa24FHB	bbaa48FHB	bbaa72FHB	bbAA24mock	bbAA48mock	bbAA72mock	BBaa24mock	BBaa48mock	BBaa72mock	BBAA24mock	BBAA48mock	BBAA72mock	bbaa24mock	bbaa48mock	bbaa72mock
Germin-like protein	A_99_P247496	4.56494	4.12251	4.53964	4.24955	3.5656	4.49445	4.13814	5.2572	4.83793	4.23733	3.80453	4.9453	2.0624	1.96436	2.2132	2.59046	2.02455	2.56296	1.97467	1.85066	2.06026	2.47972	2.01013	3.57859
	A_99_P093810	9.62092	9.83922	10.6415	9.64523	9.83851	11.457	9.70165	9.82386	11.2784	9.73855	9.77759	11.2954	8.77742	9.04063	9.59727	8.70384	8.85957	10.1319	8.82233	9.03631	9.05064	8.65964	8.73921	9.33127
ARF2-like protein	A_99_P211316	10.9911	10.7838	10.5834	10.9595	10.6554	10.4105	11.3025	10.8256	10.748	11.2383	11.2292	10.6796	11.3074	11.1954	11.0137	11.306	11.127	10.7851	11.2767	11.232	11.2553	11.3985	11.1317	11.3301
	A_99_P172264	8.14466	8.29322	8.15772	8.12087	8.47792	8.13806	8.19299	8.51285	8.4698	8.51919	8.45147	8.87154	8.47124	8.62389	8.43456	8.36316	8.36141	8.44049	8.37683	8.42197	8.35276	8.50856	8.78576	9.2048
	A_99_P502902	7.02969	7.18131	7.19333	7.1734	7.2996	7.16013	7.37751	7.38875	7.6864	7.48284	7.43296	7.63365	7.61826	7.36064	7.15197	7.25107	7.14252	7.24536	7.50277	7.43413	7.27908	7.47475	7.53439	8.14343
Quantile normalized and log2 transformed signal intensity values of transcripts derived from the 44K Wheat Gene Expression microarray (Agilent).
