# Supplementary material for: Host-induced silencing of Fusarium culmorum genes protects wheat from infection
Source: J Exp Bot. 2016 Aug 18;67(17):4979–91. doi: 10.1093/jxb/erw263 (PMC5014151; doi:10.1093/jxb/erw263)
Supplement: Supplementary Data [file supp_erw263_Supplementary_Table_S4.xlsx]

## Sheet: Data
Table S4: Disease scoring of transgenic events of the T1 and T2 generation in a standard greenhouse.
Gen.	Exp	Event	s-o GW groupa	DS 21daib	Nor.DS azyc	Gen.	Exp	line	DS 21daib	Nor.DS azyc	Nor.DS wtd
T1	1	WG224A/1E02	A	100	128	T2	5	11	70	79	73
T1	1	WG224B/2E06	B	57	73	T2	4	12	32	66	72
T1	4	WG226A/2E13	C	32	55	T2	5	639 & 640e	81	91	84f
T1	2	WG226A/2E10	D	47	61	T2	5	13	34	72	79
T1	2	WG226A/2E11	E	62	80	T2	4	17	48	100g	109g
T1	1,2,4	Azygoush		71	100	T2	4.5	Azygousi	68	100
aStatistical group designation for semi-open greenhouse experiment.
bDisease severity (% blighted spikelets) at 21 days after inoculation, from corresponding experiment (events) or as mean from all experiments (azygous).
cNormalized disease severity (% of corresponding azygous control run in parallel).
dNormalized disease severity (% of corresponding wildtype Bobwhite control run in parallel).
ePooled data from two sister lines of same event, due to limited seed availability.
fThis T2 line was also selected for the semi-open greenhouse experiment because of its clearly reduced normalized disease severity in the T1 generation, and its normalized disease severity of the T2 generation close to the cutoff value of 80% when compared to wildtype control.
gThis line was selected for the semi-open greenhouse experiment as additional, negative control.
hPool of azygous segregants from all analysed events in exp 1,2 and 4.
iAzygous control line A2E08 selected from one azygous T1 individual.
In T1 and T2 segregating populations on average 8 and 32 transgenic plants could be analysed per transformation event. Due to these limited numbers of available plants statistical analysis of data was not applicable.
